# Supplementary material for: Performance Evaluation of Multiplex Molecular Syndromic Panel vs. Singleplex PCR for Diagnosis of Acute Central Nervous System Infections
Source: Microorganisms. 2025 Apr 13;13(4):892. doi: 10.3390/microorganisms13040892 (PMC12029859; doi:10.3390/microorganisms13040892)
Supplement: Supplementary file 1 [file microorganisms-13-00892-s001.zip]

Archive with 1 entries (1 files):
- microorganisms-3545001-supplementary.pdf
